# Supplementary material for: Glycolipids Derived from the Korean Endemic Plant Aruncus aethusifolius Inducing Glucose Uptake in Mouse Skeletal Muscle C2C12 Cells
Source: Plants (Basel). 2024 Feb 23;13(5):608. doi: 10.3390/plants13050608 (PMC10934126; doi:10.3390/plants13050608)
Supplement: Supplementary file 1 [file plants-13-00608-s001.zip]

Archive with 1 entries (1 files):
- plants-2807398-supplementary.pdf
